# Supplementary material for: Faecal Diagnostic Biomarkers for Colorectal Cancer
Source: Cancers (Basel). 2021 Nov 7;13(21):5568. doi: 10.3390/cancers13215568 (PMC8582677; doi:10.3390/cancers13215568)
Supplement: Supplementary file 1 [file cancers-13-05568-s001.zip]

Archive with 1 entries (1 files):
- cancers-1310761-supplementary.pdf
